# Supplementary material for: Iron overload inhibits BMP/SMAD and IL-6/STAT3 signaling to hepcidin in cultured hepatocytes
Source: PLoS One. 2021 Jun 23;16(6):e0253475. doi: 10.1371/journal.pone.0253475 (PMC8221488; doi:10.1371/journal.pone.0253475)
Supplement: S1 Dataset — (XLSX) [file pone.0253475.s003.xlsx]

## Sheet: Huh7 Gene Expression
Non-template controls in yellow
Figure 1A/2B
Huh7	H8
Hep/18S	Efficiency target	Target Ct 1	Target Ct 2	Target Ct	Delta Ct target	Numerator	Efficiency refer.	Refer. Ct 1	Refer. Ct 2	Refer. Ct	Delta Ct refer.	Denominator	Fold Induction	Hep/18S
Ct	2	23.1	23.09	23.095	0	1	2	17.23	17.3	17.265	0	1	1	H8 1
CT + Il6	2	22.47	22.09	22.28	0.815	1.7593	2	17.54	17.35	17.445	-0.18	0.882703	1.99308	H8 2
CT + BMP6	2	19.39	19.43	19.41	3.685	12.8616	2	17.03	17.21	17.12	0.145	1.10573	11.6318	H8 3
CT + I6/B6	2	19.42	18.99	19.205	3.89	14.8254	2	17.26	17.14	17.2	0.065	1.04608	14.1723	H8 4
DFO	2	24.19	23.97	24.08	-0.985	0.505226	2	17.6	17.51	17.555	-0.29	0.817902	0.617709	H8 5
DFO + Il6	2	22.31	22.13	22.22	0.875	1.83401	2	17.26	17.43	17.345	-0.08	0.946058	1.93858	H8 6
DFO + Bmp6	2	21.23	21.23	21.23	1.865	3.64268	2	17.43	17.34	17.385	-0.12	0.920188	3.95863	H8 7
DFO + I6/B6	2	20.27	19.93	20.1	2.995	7.97232	2	16.76	17.11	16.935	0.33	1.25701	6.34227	H8 8
DFO + FAC	2	26.4	26.53	26.465	-3.37	0.0967228	2	18.24	18.02	18.13	-0.865	0.549046	0.176165	H8 9
DFO + FAC +Il6	2	25.08	24.93	25.005	-1.91	0.266093	2	17.92	18.07	17.995	-0.73	0.602904	0.441351	H8 10
DFO + FAC + Bmp6	2	25.13	25.26	25.195	-2.1	0.233258	2	17.87	17.75	17.81	-0.545	0.685391	0.340329	H8 11
DFO + FAC + I6/B6	2	23.64	23.31	23.475	-0.38	0.768438	2	17.8	18.04	17.92	-0.655	0.635075	1.20999	H8 12
SIH	2	24.85	24.85	24.85	-1.755	0.296273	2	18.07	18.1	18.085	-0.82	0.566442	0.523042	H8 13
SIH + Il6	2	24.95	23.34	24.145	-1.05	0.482968	2	17.39	17.49	17.44	-0.175	0.885768	0.545254	H8 14
SIH + Bmp6	2	21.94	22.1	22.02	1.075	2.10672	2	17.51	17.51	17.51	-0.245	0.843816	2.49666	H8 15
SIH + I6/B6	2	21.85	21.7	21.775	1.32	2.49666	2	17.44	17.51	17.475	-0.21	0.864537	2.88786	H8 16
SIH + FeSIH	2	27.02	26.55	26.785	-3.69	0.0774817	2	18.53	18.71	18.62	-1.355	0.390935	0.198196	H8 17
SIH + FeSIH + Il6	2	25.54	25.49	25.515	-2.42	0.186856	2	17.71	17.84	17.775	-0.51	0.702222	0.266093	H8 18
SIH + FeSIH + Bmp6	2	25.38	25.38	25.38	-2.285	0.205185	2	17.53		17.53	-0.265	0.832199	0.246558	H8 19
SIH + FeSIH +I6/B6	2	24.94	24.94	24.94	-1.845	0.278355	2	17.68		17.68	-0.415	0.750019	0.371131	H8 20
	huHep	hu18S
	Undetermined	32.46
Figure 1A
Hep/18S	Efficiency target	Target Ct 1	Target Ct 2	Target Ct	Delta Ct target	Numerator	Efficiency refer.	Refer. Ct 1	Refer. Ct 2	Refer. Ct	Delta Ct refer.	Denominator	Fold Induction	Hep/18S
Ctrl	2	22.6558	22.5818	22.6188	0.248062	1.18761	2	15.5868	15.6941	15.6405	-0.0989976	0.933682	1.27197	H14 1.1
Il6	2	20.9954	21.1119	21.0536	1.81324	3.51429	2	15.8089	15.8345	15.8217	-0.280214	0.823469	4.26767	H14 1.2
Bmp6	2	20.4504	20.5096	20.48	2.38686	5.23018	2	15.426	15.5783	15.5021	0.0393276	1.02763	5.08953	H14 1.3
Il6 + Bmp6	2	18.777	18.7873	18.7821	4.08474	16.9679	2	15.7788	15.7253	15.752	-0.21057	0.864196	19.6344	H14 1.4
DFO	2	22.4282	22.5086	22.4684	0.398481	1.31812	2	16.0114	16.1495	16.0804	-0.53897	0.688262	1.91514	H14 1.5
DFO + Il6	2	21.0036	20.9555	20.9795	1.88735	3.69955	2	15.5666	15.6537	15.6102	-0.0687227	0.953482	3.88005	H14 1.6
DFO + Bmp6	2	20.9963	21.0006	20.9985	1.86839	3.65124	2	15.8146	15.8087	15.8116	-0.270182	0.829215	4.40325	H14 1.7
DFO + Il6 + Bmp6	2	19.8386	19.9275	19.8831	2.98382	7.91077	2	15.7264	15.7143	15.7204	-0.178927	0.88336	8.95533	H14 1.8
DFO + FAC	2	23.3612	23.4397	23.4005	-0.533604	0.690827	2	15.677	15.819	15.748	-0.206521	0.866625	0.797147	H14 1.9
DFO + FAC + Il6	2	23.0994	23.1024	23.1009	-0.234049	0.850245	2	15.8113	15.8768	15.844	-0.302563	0.810811	1.04864	H14 1.10
DFO + FAC + Bmp6	2	23.2752	23.2855	23.2804	-0.413496	0.750802	2	15.7596	15.7545	15.7571	-0.21559	0.861194	0.871815	H14 1.11
DFO + FAC + Il6 + Bmp6	2	22.2115	22.2311	22.2213	0.645564	1.56435	2	15.3347	15.5195	15.4271	0.114359	1.08249	1.44514	H14 1.12
Ctrl	2	23.2516	22.9783	23.1149	-0.248062	0.842027	2	15.4657	15.4193	15.4425	0.0989976	1.07103	0.786185	H14 2.1
Il6	2	20.827	20.9169	20.8719	1.99497	3.98608	2	15.5165	15.4137	15.4651	0.0763936	1.05438	3.7805	H14 2.2
Bmp6	2	21.1069	21.1266	21.1167	1.75014	3.36392	2	15.4185	15.5026	15.4605	0.0809321	1.0577	3.18041	H14 2.3
Il6 + Bmp6	2	19.5807	19.6068	19.5938	3.27312	9.66731	2	15.7695	15.8014	15.7855	-0.243989	0.844407	11.4486	H14 2.4
DFO	2	22.6703	22.6599	22.6651	0.201756	1.1501	2	15.6031	15.6255	15.6143	-0.0728269	0.950773	1.20964	H14 2.5
DFO + Il6	2	21.543	21.6559	21.5995	1.26741	2.40728	2	15.6376	15.6582	15.6479	-0.106452	0.92887	2.59163	H14 2.6
DFO + Bmp6	2	21.8624	21.8378	21.8501	1.01681	2.02343	2	15.3957	15.5762	15.486	0.0554857	1.03921	1.94709	H14 2.7
DFO + Il6 + Bmp6	2	20.6773	20.6814	20.6793	2.18755	4.55532	2	15.9439	15.8337	15.8888	-0.347331	0.786037	5.7953	H14 2.8
DFO + FAC	2	23.2735	23.4938	23.3836	-0.516763	0.698938	2	15.6439	15.7193	15.6816	-0.140107	0.907452	0.770221	H14 2.9
DFO + FAC + Il6	2	23.1207	23.1714	23.146	-0.279156	0.824073	2	15.9401	15.9548	15.9475	-0.406028	0.754698	1.09192	H14 2.10
DFO + FAC + Bmp6	2	24.2543	24.2143	24.2343	-1.3674	0.387589	2	15.9793	16.0046	15.9919	-0.450473	0.731803	0.529635	H14 2.11
DFO + FAC + Il6 + Bmp6	2	23.2706	23.2706	23.2706	-0.403695	0.75592	2	15.7205	15.7205	15.7205	-0.179041	0.88329	0.8558	H14 2.12
				22.8669	38.3133					15.5415	31.2883
Figure 1C
ID1/18S	Efficiency target	Target Ct 1	Target Ct 2	Target Ct	Delta Ct target	Numerator	Efficiency refer.	Refer. Ct 1	Refer. Ct 2	Refer. Ct	Delta Ct refer.	Denominator	Fold Induction	ID1/18S
Ctrl	2	17.4518	17.2674	17.3596	0.186728	1.13818	2	15.5868	15.6941	15.6405	-0.0989976	0.933682	1.21902	H14 1.1
Il6	2	17.1515	17.2444	17.1979	0.348414	1.27316	2	15.8089	15.8345	15.8217	-0.280214	0.823469	1.54609	H14 1.2
Bmp6	2	16.1416	16.2159	16.1787	1.36758	2.58037	2	15.426	15.5783	15.5021	0.0393276	1.02763	2.51098	H14 1.3
Il6 + Bmp6	2	16.2528	16.0052	16.129	1.41735	2.67095	2	15.7788	15.7253	15.752	-0.21057	0.864196	3.09068	H14 1.4
DFO	2	18.3245	18.4963	18.4104	-0.864103	0.549388	2	16.0114	16.1495	16.0804	-0.53897	0.688262	0.798225	H14 1.5
DFO + Il6	2	17.7019	17.5936	17.6477	-0.101421	0.932114	2	15.5666	15.6537	15.6102	-0.0687227	0.953482	0.97759	H14 1.6
DFO + Bmp6	2	17.2976	17.2254	17.2615	0.28484	1.21827	2	15.8146	15.8087	15.8116	-0.270182	0.829215	1.46919	H14 1.7
DFO + Il6 + Bmp6	2	17.1676	16.8086	16.9881	0.558228	1.47246	2	15.7264	15.7143	15.7204	-0.178927	0.88336	1.66689	H14 1.8
DFO + FAC	2	20.1698	20.2633	20.2165	-2.67019	0.157105	2	15.677	15.819	15.748	-0.206521	0.866625	0.181284	H14 1.9
DFO + FAC + Il6	2	19.5236	19.33	19.4268	-1.88047	0.271595	2	15.8113	15.8768	15.844	-0.302563	0.810811	0.334967	H14 1.10
DFO + FAC + Bmp6	2	19.3235	19.2794	19.3014	-1.75512	0.296249	2	15.7596	15.7545	15.7571	-0.21559	0.861194	0.343998	H14 1.11
DFO + FAC + Il6 + Bmp6	2	18.0941	18.2012	18.1476	-0.601321	0.65915	2	15.3347	15.5195	15.4271	0.114359	1.08249	0.608918	H14 1.12
Ctrl	2	17.707	17.7591	17.7331	-0.186728	0.878596	2	15.4657	15.4193	15.4425	0.0989976	1.07103	0.820329	H14 2.1
Il6	2	17.1553	17.235	17.1951	0.351177	1.2756	2	15.5165	15.4137	15.4651	0.0763936	1.05438	1.20981	H14 2.2
Bmp6	2	16.5972	16.5662	16.5817	0.964634	1.95157	2	15.4185	15.5026	15.4605	0.0809321	1.0577	1.8451	H14 2.3
Il6 + Bmp6	2	16.6812	16.7272	16.7042	0.84213	1.79269	2	15.7695	15.8014	15.7855	-0.243989	0.844407	2.12302	H14 2.4
DFO	2	18.8268	18.8979	18.8624	-1.31606	0.401631	2	15.6031	15.6255	15.6143	-0.0728269	0.950773	0.422426	H14 2.5
DFO + Il6	2	18.4575	18.5864	18.5219	-0.975609	0.508525	2	15.6376	15.6582	15.6479	-0.106452	0.92887	0.547467	H14 2.6
DFO + Bmp6	2	17.902	17.9152	17.9086	-0.362295	0.777926	2	15.3957	15.5762	15.486	0.0554857	1.03921	0.748575	H14 2.7
DFO + Il6 + Bmp6	2	17.5265	17.6841	17.6053	-0.0589609	0.959955	2	15.9439	15.8337	15.8888	-0.347331	0.786037	1.22126	H14 2.8
DFO + FAC	2	20.954	21.1615	21.0578	-3.51144	0.0876903	2	15.6439	15.7193	15.6816	-0.140107	0.907452	0.0966336	H14 2.9
DFO + FAC + Il6	2	19.8571	19.9425	19.8998	-2.35344	0.195679	2	15.9401	15.9548	15.9475	-0.406028	0.754698	0.259281	H14 2.10
DFO + FAC + Bmp6	2	20.8195	20.8768	20.8482	-3.30183	0.101403	2	15.9793	16.0046	15.9919	-0.450473	0.731803	0.138566	H14 2.11
DFO + FAC + Il6 + Bmp6	2	19.3698	19.3698	19.3698	-1.82348	0.282538	2	15.7205	15.7205	15.7205	-0.179041	0.88329	0.31987	H14 2.12
				17.5463	37.1034					15.5415	31.2883
Figure 1D
Tfr1/18S	Efficiency target	Target Ct 1	Target Ct 2	Target Ct	Delta Ct target	Numerator	Efficiency refer.	Refer. Ct 1	Refer. Ct 2	Refer. Ct	Delta Ct refer.	Denominator	Fold Induction	Tfr1/18S
Ctrl	2	19.4676	19.4234	19.4455	0.2024	1.15061	2	15.5868	15.6941	15.6405	-0.0989976	0.933682	1.23234	H14 1.1
Il6	2	19.8897	19.9067	19.8982	-0.250288	0.840729	2	15.8089	15.8345	15.8217	-0.280214	0.823469	1.02096	H14 1.2
Bmp6	2	19.0968	18.9891	19.043	0.604952	1.52093	2	15.426	15.5783	15.5021	0.0393276	1.02763	1.48003	H14 1.3
Il6 + Bmp6	2	19.8994	19.5309	19.7151	-0.0672107	0.954482	2	15.7788	15.7253	15.752	-0.21057	0.864196	1.10447	H14 1.4
DFO	2	18.7722	18.8024	18.7873	0.860666	1.81588	2	16.0114	16.1495	16.0804	-0.53897	0.688262	2.63835	H14 1.5
DFO + Il6	2	18.5227	18.4805	18.5016	1.14634	2.21351	2	15.5666	15.6537	15.6102	-0.0687227	0.953482	2.32151	H14 1.6
DFO + Bmp6	2	18.6104	18.5579	18.5841	1.06382	2.09046	2	15.8146	15.8087	15.8116	-0.270182	0.829215	2.52101	H14 1.7
DFO + Il6 + Bmp6	2	18.9712	19.0828	19.027	0.62095	1.53789	2	15.7264	15.7143	15.7204	-0.178927	0.88336	1.74095	H14 1.8
DFO + FAC	2	19.942	19.898	19.92	-0.272073	0.828129	2	15.677	15.819	15.748	-0.206521	0.866625	0.955579	H14 1.9
DFO + FAC + Il6	2	20.3709	20.3395	20.3552	-0.707301	0.612465	2	15.8113	15.8768	15.844	-0.302563	0.810811	0.755374	H14 1.10
DFO + FAC + Bmp6	2	20.2602	20.2071	20.2337	-0.585731	0.666312	2	15.7596	15.7545	15.7571	-0.21559	0.861194	0.773707	H14 1.11
DFO + FAC + Il6 + Bmp6	2	20.1982	20.0113	20.1048	-0.456821	0.72859	2	15.3347	15.5195	15.4271	0.114359	1.08249	0.673066	H14 1.12
Ctrl	2	19.8603	19.8404	19.8503	-0.2024	0.869104	2	15.4657	15.4193	15.4425	0.0989976	1.07103	0.811466	H14 2.1
Il6	2	19.4043	19.4445	19.4244	0.223543	1.1676	2	15.5165	15.4137	15.4651	0.0763936	1.05438	1.10738	H14 2.2
Bmp6	2	19.1375	19.2419	19.1897	0.458268	1.37389	2	15.4185	15.5026	15.4605	0.0809321	1.0577	1.29894	H14 2.3
Il6 + Bmp6	2	19.5998	19.6403	19.62	0.0279279	1.01955	2	15.7695	15.8014	15.7855	-0.243989	0.844407	1.20741	H14 2.4
DFO	2	18.7239	18.7503	18.7371	0.910832	1.88013	2	15.6031	15.6255	15.6143	-0.0728269	0.950773	1.97747	H14 2.5
DFO + Il6	2	18.5118	18.5946	18.5532	1.09471	2.1357	2	15.6376	15.6582	15.6479	-0.106452	0.92887	2.29924	H14 2.6
DFO + Bmp6	2	18.9842	18.9131	18.9486	0.699296	1.62371	2	15.3957	15.5762	15.486	0.0554857	1.03921	1.56245	H14 2.7
DFO + Il6 + Bmp6	2	19.188	19.1098	19.1489	0.499073	1.4133	2	15.9439	15.8337	15.8888	-0.347331	0.786037	1.79801	H14 2.8
DFO + FAC	2	20.2758	20.4749	20.3754	-0.727432	0.603978	2	15.6439	15.7193	15.6816	-0.140107	0.907452	0.665576	H14 2.9
DFO + FAC + Il6	2	20.4396	20.4057	20.4227	-0.774753	0.584489	2	15.9401	15.9548	15.9475	-0.406028	0.754698	0.774467	H14 2.10
DFO + FAC + Bmp6	2	20.764	20.7712	20.7676	-1.11965	0.460206	2	15.9793	16.0046	15.9919	-0.450473	0.731803	0.628866	H14 2.11
DFO + FAC + Il6 + Bmp6	2	20.9422	20.8584	20.9003	-1.25237	0.419757	2	15.7205	15.7205	15.7205	-0.179041	0.88329	0.47522	H14 2.12
				19.6479	Undetermined					15.5415	31.2883
Figure 1E
Gclc/18S	Efficiency target	Target Ct 1	Target Ct 2	Target Ct	Delta Ct target	Numerator	Efficiency refer.	Refer. Ct 1	Refer. Ct 2	Refer. Ct	Delta Ct refer.	Denominator	Fold Induction	Gclc/18S
Ctrl	2	21.4231	21.5086	21.4658	-0.26544	0.831945	2	15.5868	15.6941	15.6405	-0.0989976	0.933682	0.891037	H14 1.1
Il6	2	21.557	21.6498	21.6034	-0.403018	0.756274	2	15.8089	15.8345	15.8217	-0.280214	0.823469	0.918401	H14 1.2
Bmp6	2	20.8073	20.7318	20.7696	0.430849	1.34803	2	15.426	15.5783	15.5021	0.0393276	1.02763	1.31178	H14 1.3
Il6 + Bmp6	2	21.0093	21.1702	21.0898	0.110616	1.07969	2	15.7788	15.7253	15.752	-0.21057	0.864196	1.24936	H14 1.4
DFO	2	21.8164	21.8576	21.837	-0.636597	0.643228	2	16.0114	16.1495	16.0804	-0.53897	0.688262	0.934569	H14 1.5
DFO + Il6	2	21.7916	21.8968	21.8442	-0.643816	0.640018	2	15.5666	15.6537	15.6102	-0.0687227	0.953482	0.671243	H14 1.6
DFO + Bmp6	2	21.5551	21.5563	21.5557	-0.355307	0.781703	2	15.8146	15.8087	15.8116	-0.270182	0.829215	0.942703	H14 1.7
DFO + Il6 + Bmp6	2	21.9103	21.8455	21.8779	-0.677454	0.625268	2	15.7264	15.7143	15.7204	-0.178927	0.88336	0.707829	H14 1.8
DFO + FAC	2	20.805	20.685	20.745	0.455383	1.37115	2	15.677	15.819	15.748	-0.206521	0.866625	1.58217	H14 1.9
DFO + FAC + Il6	2	21.1771	21.2137	21.1954	0.0050025	1.00347	2	15.8113	15.8768	15.844	-0.302563	0.810811	1.23762	H14 1.10
DFO + FAC + Bmp6	2	20.7873	20.8321	20.8097	0.390715	1.31104	2	15.7596	15.7545	15.7571	-0.21559	0.861194	1.52236	H14 1.11
DFO + FAC + Il6 + Bmp6	2	20.4505	20.5556	20.5031	0.697347	1.62152	2	15.3347	15.5195	15.4271	0.114359	1.08249	1.49795	H14 1.12
Ctrl	2	20.9527	20.9172	20.935	0.26544	1.202	2	15.4657	15.4193	15.4425	0.0989976	1.07103	1.12229	H14 2.1
Il6	2	21.1758	20.8745	21.0251	0.175276	1.12918	2	15.5165	15.4137	15.4651	0.0763936	1.05438	1.07094	H14 2.2
Bmp6	2	20.6134	20.6973	20.6554	0.54503	1.45905	2	15.4185	15.5026	15.4605	0.0809321	1.0577	1.37945	H14 2.3
Il6 + Bmp6	2	21.264	21.3405	21.3023	-0.101853	0.931835	2	15.7695	15.8014	15.7855	-0.243989	0.844407	1.10354	H14 2.4
DFO	2	20.8852	20.8765	20.8808	0.319555	1.24795	2	15.6031	15.6255	15.6143	-0.0728269	0.950773	1.31256	H14 2.5
DFO + Il6	2	21.1331	21.1638	21.1484	0.0519595	1.03667	2	15.6376	15.6582	15.6479	-0.106452	0.92887	1.11606	H14 2.6
DFO + Bmp6	2	21.3173	21.4482	21.3828	-0.182358	0.881261	2	15.3957	15.5762	15.486	0.0554857	1.03921	0.848012	H14 2.7
DFO + Il6 + Bmp6	2	21.3978	21.3583	21.3781	-0.177655	0.884139	2	15.9439	15.8337	15.8888	-0.347331	0.786037	1.12481	H14 2.8
DFO + FAC	2	20.1536	20.2714	20.2125	0.98791	1.98331	2	15.6439	15.7193	15.6816	-0.140107	0.907452	2.18558	H14 2.9
DFO + FAC + Il6	2	20.6593	20.7084	20.6838	0.51657	1.43055	2	15.9401	15.9548	15.9475	-0.406028	0.754698	1.89553	H14 2.10
DFO + FAC + Bmp6	2	20.6195	20.6714	20.6454	0.554988	1.46916	2	15.9793	16.0046	15.9919	-0.450473	0.731803	2.00759	H14 2.11
DFO + FAC + Il6 + Bmp6	2	20.9251	20.9251	20.9251	0.275335	1.21027	2	15.7205	15.7205	15.7205	-0.179041	0.88329	1.37019	H14 2.12
				21.2004	29.989					15.5415	31.2883
Figure 1F
HMOX1/18S	Efficiency target	Target Ct 1	Target Ct 2	Target Ct	Delta Ct target	Numerator	Efficiency refer.	Refer. Ct 1	Refer. Ct 2	Refer. Ct	Delta Ct refer.	Denominator	Fold Induction	HMOX1/18S
Ctrl	2	26.0147	25.8101	25.9124	-0.0764751	0.948372	2	15.5868	15.6941	15.6405	-0.0989976	0.933682	1.01573	H14 1.1
Il6	2	25.8333	25.6842	25.7588	0.0771503	1.05493	2	15.8089	15.8345	15.8217	-0.280214	0.823469	1.28108	H14 1.2
Bmp6	2	25.5073	25.4004	25.4538	0.382098	1.30324	2	15.426	15.5783	15.5021	0.0393276	1.02763	1.26819	H14 1.3
Il6 + Bmp6	2	25.1898	25.01	25.0999	0.736032	1.66559	2	15.7788	15.7253	15.752	-0.21057	0.864196	1.92733	H14 1.4
DFO	2	25.877	25.71	25.7935	0.0424166	1.02984	2	16.0114	16.1495	16.0804	-0.53897	0.688262	1.49629	H14 1.5
DFO + Il6	2	25.6251	25.4842	25.5546	0.281285	1.21528	2	15.5666	15.6537	15.6102	-0.0687227	0.953482	1.27457	H14 1.6
DFO + Bmp6	2	25.8812	25.616	25.7486	0.0873814	1.06244	2	15.8146	15.8087	15.8116	-0.270182	0.829215	1.28126	H14 1.7
DFO + Il6 + Bmp6	2	25.9748	25.7874	25.8811	-0.0452051	0.969152	2	15.7264	15.7143	15.7204	-0.178927	0.88336	1.09712	H14 1.8
DFO + FAC	2	23.375	23.4089	23.392	2.44398	5.44141	2	15.677	15.819	15.748	-0.206521	0.866625	6.27885	H14 1.9
DFO + FAC + Il6	2	23.4757	23.4829	23.4793	2.35664	5.12177	2	15.8113	15.8768	15.844	-0.302563	0.810811	6.31686	H14 1.10
DFO + FAC + Bmp6	2	23.076	23.1775	23.1267	2.70921	6.53962	2	15.7596	15.7545	15.7571	-0.21559	0.861194	7.59367	H14 1.11
DFO + FAC + Il6 + Bmp6	2	23.0371	23.1339	23.0855	2.75043	6.72918	2	15.3347	15.5195	15.4271	0.114359	1.08249	6.21637	H14 1.12
Ctrl	2	25.7434	25.7755	25.7595	0.0764751	1.05444	2	15.4657	15.4193	15.4425	0.0989976	1.07103	0.98451	H14 2.1
Il6	2	25.3326	25.1069	25.2198	0.616146	1.53278	2	15.5165	15.4137	15.4651	0.0763936	1.05438	1.45372	H14 2.2
Bmp6	2	25.12	25.2275	25.1738	0.662181	1.58247	2	15.4185	15.5026	15.4605	0.0809321	1.0577	1.49614	H14 2.3
Il6 + Bmp6	2	25.2526	25.2831	25.2678	0.568094	1.48256	2	15.7695	15.8014	15.7855	-0.243989	0.844407	1.75574	H14 2.4
DFO	2	26.175	26.2238	26.1994	-0.363458	0.777299	2	15.6031	15.6255	15.6143	-0.0728269	0.950773	0.817545	H14 2.5
DFO + Il6	2	25.4618	26.3531	25.9075	-0.0715313	0.951627	2	15.6376	15.6582	15.6479	-0.106452	0.92887	1.0245	H14 2.6
DFO + Bmp6	2	25.6743	25.6308	25.6525	0.183396	1.13555	2	15.3957	15.5762	15.486	0.0554857	1.03921	1.09271	H14 2.7
DFO + Il6 + Bmp6	2	25.216	25.1614	25.1887	0.647209	1.56614	2	15.9439	15.8337	15.8888	-0.347331	0.786037	1.99245	H14 2.8
DFO + FAC	2	23.3234	23.6167	23.47	2.36588	5.15468	2	15.6439	15.7193	15.6816	-0.140107	0.907452	5.68039	H14 2.9
DFO + FAC + Il6	2	22.941	23.1779	23.0594	2.7765	6.85188	2	15.9401	15.9548	15.9475	-0.406028	0.754698	9.07897	H14 2.10
DFO + FAC + Bmp6	2	24.0589	24.1742	24.1165	1.71939	3.29297	2	15.9793	16.0046	15.9919	-0.450473	0.731803	4.4998	H14 2.11
DFO + FAC + Il6 + Bmp6	2	23.9113	23.9742	23.9428	1.89316	3.71449	2	15.7205	15.7205	15.7205	-0.179041	0.88329	4.20529	H14 2.12
				25.8359	36.9906					15.5415	31.2883
Figure 2A
N4	Huh7 + 1%FBS	BMP6 5ng/mL	Fe Conc. 50uM	Overnight Fe, BMP6 4 hours
Hep/18S	Efficiency target	Target Ct 1	Target Ct 2	Target Ct	Delta Ct target	Numerator	Efficiency refer.	Refer. Ct 1	Refer. Ct 2	Refer. Ct	Delta Ct refer.	Denominator	Fold Induction	Hep/18S
Ctrl	2	23.9994	23.9585	23.979	0	1	2	15.2889	15.3321	15.3105	0	1	1	N4 15
Ctrl + BMP6	2	19.3007	19.3007	19.3007	4.67824	25.603	2	13.4754	13.4754	13.4754	1.83509	3.56793	7.17588	N4 16
FAC	2	22.8356	22.6676	22.7516	1.22736	2.34137	2	13.8821	13.7728	13.8274	1.48305	2.79539	0.837585	N4 3
FAC + BMP6	2	21.9073	21.9285	21.9179	2.06106	4.17293	2	14.1978	14.2503	14.224	1.08645	2.1235	1.96512	N4 4
FeSO4	2	23.139	22.9211	23.0301	0.948873	1.93036	2	13.9435	13.9482	13.9459	1.36461	2.57507	0.749634	N4 7
FeSO4 + BMP6	2	20.7009	20.6657	20.6833	3.29567	9.81962	2	13.6165	13.577	13.5967	1.71377	3.28016	2.99364	N4 8
HTF	2	22.9731	22.9097	22.9414	1.03753	2.05271	2	14.2841	14.3576	14.3209	0.989622	1.98566	1.03377	N4 11
HTF + BMP6	2	19.891	19.8593	19.8751	4.10381	17.1938	2	13.5063	13.7095	13.6079	1.70258	3.25484	5.28253	N4 12
					32.955						29.4273
Figure 3A
H9	BMP6=25ng/ml
Hep/18S	Efficiency target	Target Ct 1	Target Ct 2	Target Ct	Delta Ct target	Numerator	Efficiency refer.	Refer. Ct 1	Refer. Ct 2	Refer. Ct	Delta Ct refer.	Denominator	Fold Induction	Hep/18S
Ct	2	27.3	27.23	27.265	0	1	2	18.8	18.7	18.75	0	1	1	H9 1
B6	2	22.92	22.74	22.83	4.435	21.6306	2	19.1	19.27	19.185	-0.435	0.739694	29.2426	H9 2
FAC 2uM + BMP6	2	23.55	23.49	23.52	3.745	13.4078	2	19.51	19.6	19.555	-0.805	0.572362	23.4254	H9 4
FAC 5uM + BMP6	2	23.73	23.68	23.705	3.56	11.7942	2	19.63	19.81	19.72	-0.97	0.510506	23.1029	H9 6
FAC 20uM + BMP6	2	23.97	24.14	24.055	3.21	9.25351	2	19.24	19.24	19.24	-0.49	0.712025	12.996	H9 8
FAC 50uM + BMP6	2	26.58	26.62	26.6	0.665	1.58557	2	20.49	20.38	20.435	-1.685	0.311003	5.09824	H9 10
					Undetermined						Undetermined
Figure 3B	Bmp6=5ng/ml
ID1/18S	Efficiency target	Target Ct 1	Target Ct 2	Target Ct	Delta Ct target	Numerator	Efficiency refer.	Refer. Ct 1	Refer. Ct 2	Refer. Ct	Delta Ct refer.	Denominator	Fold Induction	ID1/18S
Ctrl	2	21.1396	21.2795	21.2095	0.00937017	1.00652	2	15.507	15.4058	15.4564	-0.474292	0.71982	1.39829	H13 1.1
Bmp6	2	20.5194	20.409	20.4642	0.754688	1.68727	2	15.5426	15.601	15.5718	-0.589688	0.664486	2.5392	H13 1.2
Fac 2uM + Bmp6	2	20.1607	20.166	20.1633	1.05554	2.0785	2	14.6919	14.6603	14.6761	0.306005	1.23628	1.68125	H13 1.4
Fac 5uM + Bmp6	2	19.4343	19.8324	19.6333	1.58556	3.00125	2	14.3352	14.2292	14.2822	0.699914	1.62441	1.8476	H13 1.6
Fac 20uM + Bmp6	2	20.0411	19.8154	19.9283	1.29061	2.44632	2	14.6489	14.4354	14.5421	0.439955	1.35656	1.80332	H13 1.8
Fac 50uM + Bmp6	2	20.7285	20.6736	20.701	0.517853	1.43182	2	14.5366	14.404	14.4703	0.511756	1.42578	1.00424	H13 1.10
Ctrl	2	22.8839	22.7532	22.8186	-1.59967	0.329953	2	15.5315	15.3252	15.4283	-0.446229	0.733959	0.449552	H13 2.1
Bmp6	2	18.494	18.5557	18.5249	2.69402	6.47116	2	13.9104	13.9198	13.9151	1.067	2.09507	3.08875	H13 2.2
Fac 2uM + Bmp6	2	21.165	20.944	21.0545	0.164373	1.12068	2	14.6814	14.6662	14.6738	0.308287	1.23824	0.905061	H13 2.4
Fac 5uM + Bmp6	2	20.96	21.1531	21.0565	0.162344	1.1191	2	14.4792	14.4658	14.4725	0.509598	1.42365	0.786079	H13 2.6
Fac 20uM + Bmp6	2	23.1585	22.8822	23.0203	-1.80144	0.286888	2	14.5994	14.5469	14.5731	0.408952	1.32772	0.216076	H13 2.8
Fac 50uM + Bmp6	2	22.6964	22.7728	22.7346	-1.51568	0.349732	2	14.3467	14.2457	14.2962	0.685899	1.6087	0.2174	H13 2.10
Ctrl	2	19.5915	19.6656	19.6286	1.5903	3.01112	2	13.9749	14.1483	14.0616	0.92052	1.8928	1.59083	H13 3.1
Bmp6	2	18.7222	18.7388	18.7305	2.48842	5.61163	2	13.8947	13.9448	13.9198	1.06235	2.08832	2.68715	H13 3.2
Fac 2uM + Bmp6	2	20.116	20.1932	20.1546	1.0643	2.09116	2	14.5626	14.4712	14.5169	0.465201	1.38051	1.51477	H13 3.4
Fac 5uM + Bmp6	2	20.6374	20.7452	20.6913	0.527566	1.4415	2	14.3358	14.3173	14.3266	0.655527	1.57519	0.915124	H13 3.6
Fac 20uM + Bmp6	2	23.2095	23.2371	23.2233	-2.00437	0.249244	2	14.4934	14.5138	14.5036	0.478518	1.39331	0.178886	H13 3.8
Fac 50uM + Bmp6	2	22.6741	22.7297	22.7019	-1.48303	0.357737	2	14.2615	14.2473	14.2544	0.727675	1.65597	0.216029	H13 3.10
				21.2189	37.0629					14.9821	29.9322
Figure 3D
Hep/18S	Efficiency target	Target Ct 1	Target Ct 2	Target Ct	Delta Ct target	Numerator	Efficiency refer.	Refer. Ct 1	Refer. Ct 2	Refer. Ct	Delta Ct refer.	Denominator	Fold Induction	Hep/18S
Ctrl	2	24.9195	24.7527	24.8361	-0.921359	0.528011	2	15.507	15.4058	15.4564	-0.474292	0.71982	0.733533	H13 1.1
Fac 2uM	2	23.4824	23.4948	23.4886	0.426159	1.34365	2	14.5701	14.3326	14.4514	0.530736	1.44467	0.930077	H13 1.3
Fac 5uM	2	24.7518	24.7858	24.7688	-0.854034	0.553236	2	15.2574	14.9307	15.094	-0.111946	0.925339	0.597873	H13 1.5
Fac 20uM	2	26.0981	25.9159	26.007	-2.09228	0.23451	2	16.1646	16.1579	16.1613	-1.17915	0.44161	0.531033	H13 1.7
Fac 50uM	2	24.4724	24.5118	24.4921	-0.577357	0.67019	2	14.3893	14.5018	14.4456	0.536536	1.45049	0.462045	H13 1.9
Ctrl	2	24.2471	24.13	24.1885	-0.273762	0.82716	2	15.5315	15.3252	15.4283	-0.446229	0.733959	1.12698	H13 2.1
Fac 2uM	2	23.8369	23.8254	23.8312	0.0835937	1.05965	2	14.2214	14.316	14.2687	0.713405	1.63967	0.646261	H13 2.3
Fac 5uM	2	24.1837	24.1242	24.1539	-0.23916	0.847238	2	14.5064	14.5593	14.5328	0.449253	1.36533	0.620536	H13 2.5
Fac 20uM	2	24.4208	24.3442	24.3825	-0.467704	0.723115	2	14.1996	14.2157	14.2077	0.774426	1.71051	0.422748	H13 2.7
Fac 50uM	2	23.9666	23.962	23.9643	-0.0495469	0.96624	2	13.927	13.9262	13.9266	1.05551	2.07845	0.464885	H13 2.9
Ctrl	2	22.8134	22.6259	22.7196	1.19512	2.28964	2	13.9749	14.1483	14.0616	0.92052	1.8928	1.20966	H13 3.1
Fac 2uM	2	24.1086	24.1082	24.1084	-0.193607	0.874417	2	14.7504	14.6531	14.7018	0.280345	1.21449	0.719989	H13 3.3
Fac 5uM	2	24.5947	24.6769	24.6358	-0.721033	0.606663	2	14.728	14.7796	14.7538	0.228287	1.17144	0.517877	H13 3.5
Fac 20uM	2	24.5328	24.4692	24.501	-0.586254	0.66607	2	14.4998	14.6687	14.5842	0.397874	1.31757	0.505531	H13 3.7
Fac 50uM	2	24.6119	24.5836	24.5977	-0.682954	0.622889	2	14.5367	14.4665	14.5016	0.480503	1.39523	0.446442	H13 3.9
				23.9148	36.5618					14.9821	29.9322
Figure 3E
ID1/18S	Efficiency target	Target Ct 1	Target Ct 2	Target Ct	Delta Ct target	Numerator	Efficiency refer.	Refer. Ct 1	Refer. Ct 2	Refer. Ct	Delta Ct refer.	Denominator	Fold Induction	ID1/18S
Ctrl	2	21.1396	21.2795	21.2095	0.00937017	1.00652	2	15.507	15.4058	15.4564	-0.474292	0.71982	1.39829	H13 1.1
Fac 2uM	2	20.1051	20.1223	20.1137	1.10518	2.15125	2	14.5701	14.3326	14.4514	0.530736	1.44467	1.4891	H13 1.3
Fac 5uM	2	21.7231	21.5504	21.6368	-0.417869	0.748529	2	15.2574	14.9307	15.094	-0.111946	0.925339	0.808924	H13 1.5
Fac 20uM	2	25.4377	25.4698	25.4537	-4.23485	0.0531108	2	16.1646	16.1579	16.1613	-1.17915	0.44161	0.120266	H13 1.7
Fac 50uM	2	21.5348	21.6083	21.5716	-0.352705	0.783115	2	14.3893	14.5018	14.4456	0.536536	1.45049	0.539898	H13 1.9
Ctrl	2	22.8839	22.7532	22.8186	-1.59967	0.329953	2	15.5315	15.3252	15.4283	-0.446229	0.733959	0.449552	H13 2.1
Fac 2uM	2	21.0674	20.9119	20.9896	0.229274	1.17224	2	14.2214	14.316	14.2687	0.713405	1.63967	0.714928	H13 2.3
Fac 5uM	2	21.4996	21.4645	21.4821	-0.263171	0.833255	2	14.5064	14.5593	14.5328	0.449253	1.36533	0.610294	H13 2.5
Fac 20uM	2	22.9469	23.1028	23.0249	-1.80599	0.285986	2	14.1996	14.2157	14.2077	0.774426	1.71051	0.167193	H13 2.7
Fac 50uM	2	22.7551	23.2261	22.9906	-1.77174	0.292854	2	13.927	13.9262	13.9266	1.05551	2.07845	0.140901	H13 2.9
Ctrl	2	19.5915	19.6656	19.6286	1.5903	3.01112	2	13.9749	14.1483	14.0616	0.92052	1.8928	1.59083	H13 3.1
Fac 2uM	2	21.5431	21.6112	21.5771	-0.358236	0.780118	2	14.7504	14.6531	14.7018	0.280345	1.21449	0.642344	H13 3.3
Fac 5uM	2	21.9581	21.8487	21.9034	-0.684543	0.622203	2	14.728	14.7796	14.7538	0.228287	1.17144	0.531142	H13 3.5
Fac 20uM	2	23.4903	23.535	23.5126	-2.29376	0.203943	2	14.4998	14.6687	14.5842	0.397874	1.31757	0.154788	H13 3.7
Fac 50uM	2	23.8173	23.7985	23.8079	-2.58905	0.166195	2	14.5367	14.4665	14.5016	0.480503	1.39523	0.119117	H13 3.9
				21.2189	37.0629					14.9821	29.9322
Figure 3F
GCLC/18S	Efficiency target	Target Ct 1	Target Ct 2	Target Ct	Delta Ct target	Numerator	Efficiency refer.	Refer. Ct 1	Refer. Ct 2	Refer. Ct	Delta Ct refer.	Denominator	Fold Induction	GCLC/18S
Ctrl	2	24.4908	24.5616	24.5262	-0.381623	0.767574	2	15.507	15.4058	15.4564	-0.474292	0.71982	1.06634	H13 1.1
Bmp6	2	24.5923	24.6114	24.6018	-0.457246	0.728375	2	15.5426	15.601	15.5718	-0.589688	0.664486	1.09615	H13 1.2
Fac 2uM	2	22.3604	22.3726	22.3665	1.77809	3.42972	2	14.5701	14.3326	14.4514	0.530736	1.44467	2.37405	H13 1.3
Fac 2uM + Bmp6	2	23.2249	23.153	23.189	0.955615	1.93941	2	14.6919	14.6603	14.6761	0.306005	1.23628	1.56874	H13 1.4
Fac 5uM	2	23.7288	23.4499	23.5894	0.555217	1.46939	2	15.2574	14.9307	15.094	-0.111946	0.925339	1.58795	H13 1.5
Fac 5uM + Bmp6	2	22.4266	22.4656	22.4461	1.69847	3.24557	2	14.3352	14.2292	14.2822	0.699914	1.62441	1.998	H13 1.6
Fac 20uM	2	26.1672	26.1864	26.1768	-2.03221	0.24448	2	16.1646	16.1579	16.1613	-1.17915	0.44161		H13 1.7
Fac 20uM + Bmp6	2	22.3908	22.4079	22.3994	1.74518	3.35237	2	14.6489	14.4354	14.5421	0.439955	1.35656	2.47122	H13 1.8
Fac 50uM	2	22.9681	22.9237	22.9459	1.19868	2.2953	2	14.3893	14.5018	14.4456	0.536536	1.45049	1.58244	H13 1.9
Fac 50uM + Bmp6	2	22.4215	22.3995	22.4105	1.73411	3.32673	2	14.5366	14.404	14.4703	0.511756	1.42578	2.33326	H13 1.10
Ctrl	2	25.1926	25.2375	25.215	-1.07044	0.476175	2	15.5315	15.3252	15.4283	-0.446229	0.733959	0.648776	H13 2.1
Bmp6	2	22.4831	22.4844	22.4837	1.66085	3.16202	2	13.9104	13.9198	13.9151	1.067	2.09507	1.50927	H13 2.2
Fac 2uM	2	21.6953	21.7415	21.7184	2.42617	5.37463	2	14.2214	14.316	14.2687	0.713405	1.63967	3.27788	H13 2.3
Fac 2uM + Bmp6	2	22.4833	22.4473	22.4653	1.67931	3.20275	2	14.6814	14.6662	14.6738	0.308287	1.23824	2.58654	H13 2.4
Fac 5uM	2	22.4551	22.3053	22.3802	1.76437	3.39726	2	14.5064	14.5593	14.5328	0.449253	1.36533	2.48823	H13 2.5
Fac 5uM + Bmp6	2	22.1134	21.9969	22.0551	2.08944	4.25583	2	14.4792	14.4658	14.4725	0.509598	1.42365	2.98937	H13 2.6
Fac 20uM	2	21.8149	21.8381	21.8265	2.3181	4.98674	2	14.1996	14.2157	14.2077	0.774426	1.71051	2.91536	H13 2.7
Fac 20uM + Bmp6	2	21.9832	22.1873	22.0852	2.05933	4.16793	2	14.5994	14.5469	14.5731	0.408952	1.32772	3.13916	H13 2.8
Fac 50uM	2	21.5978	21.6748	21.6363	2.50828	5.68943	2	13.927	13.9262	13.9266	1.05551	2.07845	2.73735	H13 2.9
Fac 50uM + Bmp6	2	22.1228	22.1745	22.1487	1.99591	3.98869	2	14.3467	14.2457	14.2962	0.685899	1.6087	2.47944	H13 2.10
Ctrl	2	22.7049	22.6802	22.6925	1.45206	2.73598	2	13.9749	14.1483	14.0616	0.92052	1.8928	1.44547	H13 3.1
Bmp6	2	22.4553	22.3307	22.393	1.75155	3.36719	2	13.8947	13.9448	13.9198	1.06235	2.08832	1.61239	H13 3.2
Fac 2uM	2	22.4095	22.3963	22.4029	1.74168	3.34424	2	14.7504	14.6531	14.7018	0.280345	1.21449	2.75363	H13 3.3
Fac 2uM + Bmp6	2	21.941	21.9176	21.9293	2.21525	4.64361	2	14.5626	14.4712	14.5169	0.465201	1.38051	3.36369	H13 3.4
Fac 5uM	2	22.6196	22.6564	22.638	1.50657	2.84133	2	14.728	14.7796	14.7538	0.228287	1.17144	2.4255	H13 3.5
Fac 5uM + Bmp6	2	21.654	21.6368	21.6454	2.49916	5.65354	2	14.3358	14.3173	14.3266	0.655527	1.57519	3.58912	H13 3.6
Fac 20uM	2	22.3873	22.4696	22.4285	1.71608	3.28543	2	14.4998	14.6687	14.5842	0.397874	1.31757	2.49356	H13 3.7
Fac 20uM + Bmp6	2	22.2554	22.2772	22.2663	1.8783	3.67641	2	14.4934	14.5138	14.5036	0.478518	1.39331	2.63861	H13 3.8
Fac 50uM	2	22.5153	22.5405	22.5279	1.61667	3.06666	2	14.5367	14.4665	14.5016	0.480503	1.39523	2.19796	H13 3.9
Fac 50uM + Bmp6	2	21.8585	21.85	21.8543	2.2903	4.89159	2	14.2615	14.2473	14.2544	0.727675	1.65597	2.95392	H13 3.10
				24.1446	31.2199					14.9821	29.9322

## Sheet: Primary Hepatocyte Gene Exp.
Figure 4A
Hep/RPL19	Efficiency target	Target Ct 1	Target Ct 2	Target Ct	Delta Ct target	Numerator	Efficiency refer.	Refer. Ct 1	Refer. Ct 2	Refer. Ct	Delta Ct refer.	Denominator	Fold Induction	Hep/RPL19
Ct	2	24.9	25.02	24.96	0	1	2	19.53	19.52	19.525	0	1	1	EC12 9
Ct + Il6	2	23.59	23.72	23.655	1.305	2.47084	2	19.69	19.83	19.76	-0.235	0.849685	2.90795	EC12 10
Ct + BMP6	2	17.71	17.72	17.715	7.245	151.692	2	19.73	19.58	19.655	-0.13	0.913831	165.995	EC12 11
Ct + Il6 + BMP6	2	17.1	17.09	17.095	7.865	233.131	2	19.78	19.83	19.805	-0.28	0.823591	283.067	EC12 12
DFO	2	25.68	25.82	25.75	-0.79	0.578344	2	19.61	19.54	19.575	-0.05	0.965936	0.598739	EC12 1
DFO + Il6	2	23.09	23.14	23.115	1.845	3.59253	2	19.55	19.57	19.56	-0.035	0.976032	3.68075	EC12 2
DFO + BMP6	2	17.75	17.8	17.775	7.185	145.513	2	19.31	19.41	19.36	0.165	1.12117	129.787	EC12 3
DFO + Il6 + BMP6	2	17.5	17.35	17.425	7.535	185.465	2	19.76	19.69	19.725	-0.2	0.870551	213.043	EC12 4
DFO + FAC	2	26.61	26.67	26.64	-1.68	0.312083	2	20.07	19.96	20.015	-0.49	0.712025	0.438303	EC12 5
DFO + FAC + Il6	2	25.74	25.57	25.655	-0.695	0.617709	2	19.79	19.89	19.84	-0.315	0.803851	0.768438	EC12 6
DFO + FAC + BMP6	2	25.15	25.29	25.22	-0.26	0.835088	2	20.02	19.94	19.98	-0.455	0.72951	1.14472	EC12 7
DFO + FAC + Il6 + BMP6	2	23.83	23.93	23.88	1.08	2.11404	2	20.03	20.26	20.145	-0.62	0.650671	3.24901	EC12 8
				Undetermined
Figure 4C
ID1/RPL19	Efficiency target	Target Ct 1	Target Ct 2	Target Ct	Delta Ct target	Numerator	Efficiency refer.	Refer. Ct 1	Refer. Ct 2	Refer. Ct	Delta Ct refer.	Denominator	Fold Induction	Hep/RPL19
Ct	2	24.6265	24.4395	24.533	0	1	2	16.3779	16.3767	16.3773	0	1	1	EC12 9
Ct + Il6	2	25.1918	25.1506	25.1712	-0.638222	0.642504	2	16.542	16.6769	16.6094	-0.232128	0.851378	0.754664	EC12 10
Ct + BMP6	2	20.3972	20.3197	20.3585	4.17452	18.0574	2	16.4798	16.5389	16.5093	-0.132036	0.912543	19.7881	EC12 11
Ct + Il6 + BMP6	2	19.6711	19.6711	19.6711	4.86191	29.0791	2	16.3504	16.3504	16.3504	0.0268602	1.01879	28.5427	EC12 12
DFO	2	25.6096	25.5644	25.587	-1.05404	0.481617	2	17.1465	17.1448	17.1457	-0.768355	0.587086	0.820351	EC12 1
DFO + Il6	2	23.427	23.5798	23.5034	1.02959	2.04145	2	16.3317	16.3026	16.3171	0.0601616	1.04258	1.95807	EC12 2
DFO + BMP6	2	19.7258	19.705	19.7154	4.81756	28.1989	2	16.1862	16.1659	16.176	0.201279	1.14972	24.5268	EC12 3
DFO + Il6 + BMP6	2	20.2046	19.9897	20.0971	4.43583	21.6431	2	16.437	16.4529	16.4449	-0.0676413	0.954197	22.682	EC12 4
DFO + FAC	2	25.8392	25.8707	25.8549	-1.32197	0.399989	2	16.8374	16.8965	16.8669	-0.489613	0.712216	0.561612	EC12 5
DFO + FAC + Il6	2	24.894	24.7425	24.8182	-0.285254	0.820597	2	16.6731	16.696	16.6845	-0.30722	0.808197	1.01534	EC12 6
DFO + FAC + BMP6	2	24.874	24.7832	24.8286	-0.29564	0.814711	2	16.7995	16.8255	16.8125	-0.435233	0.739574	1.10159	EC12 7
DFO + FAC + Il6 + BMP6	2	24.6487	24.5671	24.6079	-0.0749102	0.949401	2	16.9483	16.9745	16.9614	-0.584135	0.667049	1.42329	EC12 8
					Undetermined						33.6237
Figure 4D
Smad7/RPL19	Efficiency target	Target Ct 1	Target Ct 2	Target Ct	Delta Ct target	Numerator	Efficiency refer.	Refer. Ct 1	Refer. Ct 2	Refer. Ct	Delta Ct refer.	Denominator	Fold Induction	Hep/RPL19
Ct	2	25.1185	24.982	25.0503	0	1	2	16.3779	16.3767	16.3773	0	1	1	EC12 9
Ct + Il6	2	25.6015	25.8611	25.7313	-0.681036	0.623717	2	16.542	16.6769	16.6094	-0.232128	0.851378	0.732597	EC12 10
Ct + BMP6	2	23.4089	23.2889	23.3489	1.70138	3.25212	2	16.4798	16.5389	16.5093	-0.132036	0.912543	3.5638	EC12 11
Ct + Il6 + BMP6	2	22.8979	22.8979	22.8979	2.15237	4.44559	2	16.3504	16.3504	16.3504	0.0268602	1.01879	4.36359	EC12 12
DFO	2	25.2091	25.2935	25.2513	-0.200999	0.869948	2	17.1465	17.1448	17.1457	-0.768355	0.587086	1.48181	EC12 1
DFO + Il6	2	24.471	24.387	24.429	0.621255	1.53821	2	16.3317	16.3026	16.3171	0.0601616	1.04258	1.47539	EC12 2
DFO + BMP6	2	22.307	22.2432	22.2751	2.77518	6.84562	2	16.1862	16.1659	16.176	0.201279	1.14972	5.95418	EC12 3
DFO + Il6 + BMP6	2	22.6352	22.6486	22.6419	2.40835	5.30865	2	16.437	16.4529	16.4449	-0.0676413	0.954197	5.56348	EC12 4
DFO + FAC	2	25.9359	25.6069	25.7714	-0.721088	0.60664	2	16.8374	16.8965	16.8669	-0.489613	0.712216	0.851763	EC12 5
DFO + FAC + Il6	2	25.2428	24.9653	25.104	-0.053731	0.963442	2	16.6731	16.696	16.6845	-0.30722	0.808197	1.19209	EC12 6
DFO + FAC + BMP6	2	25.3895	25.143	25.2663	-0.215977	0.860963	2	16.7995	16.8255	16.8125	-0.435233	0.739574	1.16413	EC12 7
DFO + FAC + Il6 + BMP6	2	25.4684	25.361	25.4147	-0.364418	0.776782	2	16.9483	16.9745	16.9614	-0.584135	0.667049	1.16451	EC12 8
					Undetermined
Figure 4E
SOCS3/RPL19	Efficiency target	Target Ct 1	Target Ct 2	Target Ct	Delta Ct target	Numerator	Efficiency refer.	Refer. Ct 1	Refer. Ct 2	Refer. Ct	Delta Ct refer.	Denominator	Fold Induction	Hep/RPL19
Ct	2	26.2723	26.5191	26.3957	0	1	2	16.3779	16.3767	16.3773	0	1	1	EC12 9
Ct + I6	2	24.8922	24.8765	24.8843	1.5114	2.85086	2	16.542	16.6769	16.6094	-0.232128	0.851378	3.34852	EC12 10
Ct + B6	2	26.7883	26.8358	26.812	-0.416277	0.749356	2	16.4798	16.5389	16.5093	-0.132036	0.912543	0.821174	EC12 11
Ct + I6 + B6	2	24.8847	24.8847	24.8847	1.51103	2.85013	2	16.3504	16.3504	16.3504	0.0268602	1.01879	2.79755	EC12 12
DFO	2	26.4427	26.5535	26.4981	-0.102345	0.931518	2	17.1465	17.1448	17.1457	-0.768355	0.587086	1.58668	EC12 1
DFO + I6	2	22.6541	22.6552	22.6547	3.74108	13.3714	2	16.3317	16.3026	16.3171	0.0601616	1.04258	12.8253	EC12 2
DFO + B6	2	25.5438	25.4941	25.519	0.876748	1.83623	2	16.1862	16.1659	16.176	0.201279	1.14972	1.59712	EC12 3
DFO + I6 + B6	2	23.8461	23.897	23.8715	2.52419	5.75252	2	16.437	16.4529	16.4449	-0.0676413	0.954197	6.02865	EC12 4
DFO + FAC	2	28.1378	27.6939	27.9158	-1.52011	0.348659	2	16.8374	16.8965	16.8669	-0.489613	0.712216	0.489541	EC12 5
DFO + FAC + I6	2	26.1236	25.9959	26.0597	0.335983	1.26224	2	16.6731	16.696	16.6845	-0.30722	0.808197	1.56179	EC12 6
DFO + FAC + B6	2	27.6642	27.8719	27.768	-1.37229	0.386277	2	16.7995	16.8255	16.8125	-0.435233	0.739574	0.522296	EC12 7
DFO + FAC + I6 + B6	2	26.2915	25.9809	26.1362	0.259523	1.19708	2	16.9483	16.9745	16.9614	-0.584135	0.667049	1.7946	EC12 8
					33.4276
Figure 4F
Tfr1/RPL19	Efficiency target	Target Ct 1	Target Ct 2	Target Ct	Delta Ct target	Numerator	Efficiency refer.	Refer. Ct 1	Refer. Ct 2	Refer. Ct	Delta Ct refer.	Denominator	Fold Induction	Hep/RPL19
Ct	2	26.252	26.467	26.3595	0	1	2	19.9337	20.0026	19.9681	0	1	1	EC12 9
Ct + I6	2	27.8358	27.8496	27.8427	-1.48326	0.35768	2	20.6061	20.59	20.598	-0.629913	0.646215	0.553499	EC12 10
Ct + B6	2	27.711	27.7126	27.7118	-1.35229	0.391671	2	20.4165	20.546	20.4812	-0.513127	0.700702	0.55897	EC12 11
Ct + I6 + B6	2	27.228	27.228	27.228	-0.868524	0.547707	2	20.031	20.031	20.031	-0.0628338	0.957382	0.572088	EC12 12
DFO	2	31.1556	30.9227	31.0392	-4.67969	0.0390188	2	27.7372	27.8324	27.7848	-7.8167	0.00443546	8.79702	EC12 1
DFO + I6	2	23.6672	23.5853	23.6262	2.73324	6.64948	2	20.2682	20.3917	20.3299	-0.361821	0.778182	8.54489	EC12 2
DFO + B6	2	22.9849	22.9797	22.9823	3.37717	10.3903	2	19.2155	19.4247	19.3201	0.648025	1.56702	6.63063	EC12 3
DFO + I6 + B6	2	24.8366	24.7968	24.8167	1.54282	2.91364	2	20.692	20.7169	20.7044	-0.73631	0.600273	4.85386	EC12 4
DFO + FAC	2	27.7467	28.0313	27.889	-1.52953	0.346391	2	20.4444	20.5515	20.4979	-0.529799	0.692651	0.500094	EC12 5
DFO + FAC + I6	2	27.9734	27.9606	27.967	-1.60752	0.328163	2	20.7815	20.8046	20.793	-0.824908	0.564518	0.581315	EC12 6
DFO + FAC + B6	2	28.2942	28.0809	28.1875	-1.82806	0.281644	2	21.0301	21.0691	21.0496	-1.08148	0.472545	0.596014	EC12 7
DFO + FAC + I6 + B6	2	28.3493	28.4883	28.4188	-2.05934	0.239926	2	21	20.986	20.993	-1.02489	0.491446	0.488203	EC12 8
					35.9251						33.9076
